# Supplementary material for: Revised Estimates for the Number of Human and Bacteria Cells in the Body
Source: PLoS Biol. 2016 Aug 19;14(8):e1002533. doi: 10.1371/journal.pbio.1002533 (PMC4991899; doi:10.1371/journal.pbio.1002533)
Supplement: S1 Data — Spreadsheets with the detailed calculations mentioned throughout the text and references for all data sources. (XLSX) [file pbio.1002533.s002.xlsx]

## Sheet: TOC
Revised estimates for the number of human and bacteria cells in the body
Ron Sender, Shai Fuchs & Ron Milo
Supplementary Information
Table of Contents
These spreedsheets give the details of the calculations described throughout the text
Each of the sheets describes one of the calculations.
Sheet labels are color-coded by type of parameter being analyzed
TotalBacteria	Derivation of total number of bacteria in the colon and the B/H ratio
BacterialConc	Summary of bacterial concentration in stool samples from the literature
ColonVolume	Derivation of colon volume value from the literature
B2HRatio	Calculation of the B/H ratio between the total bacteria number and the number of human cells
DailyFecal	Calculation of the mean daily fecal output from three literature sources
CTT	Derivation of colonic transit time (CTT) from Southwell et al.,2009
AvBacteriaSize	Derivation of average bacterium mass from Stephan and Cummings, 1980
HumanCellsSummary	Summary of the number of human cells in the body by tissue
HumanNucCellsSummary	Summary of the number of human nucleated cells in the body by tissue
TissueMass	Summary of cell mass and cell numbers in the main tissues
RBCcount	Calculation of the mean RBC count
BloodVol	Derivation of blood volume in the reference man according to four sources
RBC	Calculation of the number of red blood cells in the human body
DermalFib	Calculation of the number of dermal fibroblasts in the human body
Endothl	Calculation of the number of endothelial cells in the human body
PopulationSegment	Summary of the effects of geder, age and obesity on the B:H ratio
GenderEffect	The effect of gender on the B:H ratio
AgeEffect	The effect of age on the B:H ratio (for infants and eldery)
Obesity	The effect of obesity on the B:H ratio
Bianconi, 2013	Summary of cells number and cell mass by tissues based on Bianconi et al 2013
HumanCell#ByDNA	Details of the estimate of human cells number from DNA content, described in Baserga 1985

## Sheet: TotalBacteria
Derivation of total number of bacteria in the colon and the B/H ratio
	mean	SEM(%)	CV(%)		remark
bac/g wet content (10^11)	0.919116	0.186813	0.455086	100000000000	see BacterialConc tab
colon volume (liter)	0.4	0.172633	0.247423		see ColonContent tab
density (g/liter)	1040				density from Snyder WS, et al. (1975) Report of the Task Group on Reference Man (Pergamon Press: Oxford).
total bacteria	3.82352e+13	0.254364	0.517997
		9.72568e+12	1.98057e+13

## Sheet: BacterialConc
Summary of bacterial concentration in stool samples from the literature
#	year	Article	bac. #/g dry stool (x1011)	SD	dry matter as % of stool	bac. #/g wet stool (x1011)	SD	CV	method	subjects	n	log10(bac.#/g wet)				statistical analysis										Bootstrapping		Rand (1-14)	results		Runs:	0.95
1	1966	(Houte & Gibbons, 1966)	-		-	3.2	1.7	0.53125	Direct Microscopic count	8 , 25-30y	8	11.5051				Inverse-variance (IV) mean	0.64025											1	3.2		1	0.62		median	0.91
2	1974	(Moore & Holdeman, 1974)	5	3.9	0.22	1.1	0.858	0.78	Direct Microscopic clumps count	20 Japanese-Hawaiian M 60-80y	20	11.0414		use average dry mass %		IV Variance	0.00536788											6	0.743572		2	0.860064		SE of median (SD of bootsrapping)	0.158874
3	1976	(Holdeman, Good, & Moore, 1976)	4.1	2.7	0.31	1.271	0.837	0.658537	Direct Microscopic clumps count	3 M astronauts 35-43y	3	11.1041		0.265561		IV Std = SEM	0.0732658											9	0.62		3	0.770128
4	1980	(Stephen & Cummings, 1980)	4	1	0.289559	1.15823	0.289559	0.25	Direct Microscopic count	9 M 22-38y	9	11.0638		0.0153411					After reviewing the data the Anova isn't indecisive									2	1.1		4	1.21646
5	1995	(Langendijk et al., 1995)	-		-	2.71	0.7046	0.26	DAPI	10	10	11.433				mean - arithmetic weighted by n	0.932487											6	0.743572		5	1.21462
6	1998	(Franks et al., 1998)	2.8	1.1	-	0.743572	0.292118	0.392857	DAPI	9 (5M,4F) 24-52y	9	10.8713				Pooled variance	0.289139								0.05			4	1.15823		6	0.95
7	1999	(Simmering & Kleessen, 1999)	4.8	2.1		1.27469	0.557679	0.4375	FISH Eub338 probe	20, 23-59y	20	11.1054				Pooled SD	0.537717		ANOVA						alpha = 0.05			5	2.71		7	0.743572
8	2000	(Tannock et al., 2000)	-		-	0.95	0.38	0.4	DAPI	10 (5M,5F) 25-55y	10	10.9777							Source of Variation	SS	df	MS	F	P-value	F crit			13	0.385064		8	1.15823
9	2002	(Harmsen, Raangs, He, Degener, & Welling, 2002)	2.1	0.8	0.295238	0.62	0.23619	0.380952	DAPI	11, 20-55y	11	10.7924				mean- geometric weighted by n	0.903197		Between Groups	99.6936	13	7.66874	0.746176	0.716269	0.448629			8	0.95		9	0.95
10	2002	(Zoetendal et al, 2002)	2.9	0.7	-	0.770128	0.185893	0.241379	DAPI, Flow Cytometry	3 Dutch male volunteers 25-32y	3	10.8866				mean- geometric	0.919116											12	0.87		10	0.743572
11	2004	(Zhong et al., 2004)	1.5	1.1	0.23	0.345	0.253	0.733333	DAPI	42 chinese (50%M/50%F) 19-53 y	42	10.5378				SEM (geometric)	0.190205		Within Groups	2538.51	247	10.2774						8	0.95		11	1.025
12	2005	(Thiel & Blaut, 2005)	3.5	1.855	0.248571	0.87	0.4611	0.53	DAPI	90	90	10.9395							Total	2638.21	260							6	0.743572		12	1.025
13	2008	(He et al., 2008)	1.45	0.63	-	0.385064	0.167304	0.434483	DAPI	11 chinese (5M,6F) 23-54 y	11	10.5855																4	1.15823		13	0.91
14	2008	(Uyeno, Sekiguchi, & Kamagata, 2008)	-		-	0.44	0.15	0.340909	DAPI	15 Adults (9M,6F) 24-46y	15	10.6435				mean arithmetic non weighted	1.13126											7	1.27469		14	0.964181
	mean				27% ± 2%	0.92 ± 19%		0.455086				10.9634				SD of means, not-weighted	0.837119										median		0.95		15	1.05412
																SEM, not-weighted	0.223729														16	1.15823
																															17	0.820064
																															18	1.1
	boxplot	linear	log10							median	0.91																				19	0.860064
	min	0.345	10.5378							SEM (bootsrapping)	0.17																				20	0.91
	0.25	0.650893	10.8121							SEM (%)	0.186813																				21	1.025
	0.5	0.91	10.9586							CV (sd/mean)	0.455086																				22	0.770128
	0.75	1.24281	11.0941																												23	1.05412
	max	3.2	11.5051							mean- geometric	0.919116																				24	1.01412
										SEM(geometric)	0.190205																				25	1.15823
	Data for Chart																														26	0.820064
	Series 1	0.345	10.5378																												27	1.21462
	Series 2	0.305893	0.2																												28	0.75685
	Series 3	0.259107	0.146497																												29	0.806786
	Series 4	0.332809	0.135437																												30	0.95
	Series 5	1.95719	0.411092																												31	1.27469
																															32	1.15823
																															33	1.1
																															34	0.964181
																															35	1.15823
																															36	0.743572
																															37	1.025
																															38	0.860064
																															39	0.985
																															40	1.15823
	sources:																														41	0.806786
																															42	0.75685
	Stephen A, Cummings J (1980) The microbial contribution to human faecal mass. J Med Microbiol 13:45–56.																														43	0.860064
	Houte JVAN, Gibbons RJ (1966) Studies of the cultivable flora of normal human feces. 32:212–222.																														44	0.846786
	Moore WE, Holdeman L V (1974) Human fecal flora: the normal flora of 20 Japanese-Hawaiians. Appl Microbiol 27(5):961–979.																														45	0.95
	Holdeman L V, Good IJ, Moore WE (1976) Human fecal flora: variation in bacterial composition within individuals and a possible effect of emotional stress. Appl Environ Microbiol 31(3):359–375.																														46	0.75685
	Langendijk PS, et al. (1995) Quantitative Fluorescence In Situ Hybridization of Bifidobacterium spp . with Genus-Specific 16S rRNA-Targeted Probes and Its Application in Fecal Samples. Appl Environ Microbiol 61(8):3069–3075.																														47	1.1
	Franks AH, et al. (1998) Variations of Bacterial Populations in Human Feces Measured by Fluorescent In Situ Hybridization with Group-Specific 16S rRNA-Targeted Oligonucleotide Probes.																														48	0.75685
	Simmering R, Kleessen B (1999) Quantification of the Flavonoid-Degrading Bacterium Eubacterium ramulus in Human Fecal Samples with Species-Specific Oligonucleotide Hybridization Probe. Appl Environ Microbiol 65(8):3705–3709.																														49	0.860064
	Tannock GW, et al. (2000) Analysis of the Fecal Microflora of Human Subjects Consuming a Probiotic Product Containing Lactobacillus rhamnosus DR20. Appl Environ Microbiol 66(6):2578–2588.																														50	1.1855
	Harmsen HJM, Raangs GC, He T, Degener JE, Welling GW (2002) Extensive Set of 16S rRNA-Based Probes for Detection of Bacteria in Human Feces. Appl Environ Microbiol 68(6):2982–2990.																														51	0.53
	Zhong Y, et al. (2004) The Role of Colonic Microbiota in Lactose Intolerance. Dig Dis Sci 49(1):78–83.																														52	0.87
	Zoetendal EG, et al. (2002) Quantification of Uncultured Ruminococcus obeum -Like Bacteria in Human Fecal Samples by Fluorescent In Situ Hybridization and Flow Cytometry Using 16S rRNA-Targeted Probes Quantification of Uncultured Ruminococcus obeum -Like Bacteria in Human Fecal Samp. Appl Environ Microbiol 68(9):4225–4232.																														53	1.025
	Thiel R, Blaut M (2005) An improved method for the automated enumeration of fluorescently labelled bacteria in human faeces. J Microbiol Methods 61(3):369–79.																														54	0.820064
	He T, et al. (2008) Effects of yogurt and bifidobacteria supplementation on the colonic microbiota in lactose-intolerant subjects. J Appl Microbiol 104(2):595–604.																														55	1.025
	Uyeno Y, Sekiguchi Y, Kamagata Y (2008) Impact of consumption of probiotic lactobacilli-containing yogurt on microbial composition in human feces. Int J Food Microbiol 122(1-2):16–22.																														56	1.12912
																															57	0.95
																															58	0.860064
																															59	1.1
																															60	0.75685
																															61	0.743572
																															62	0.745
																															63	0.681786
																															64	1.025
																															65	0.87
																															66	0.577596
																															67	0.91
																															68	0.681786
																															69	0.87
																															70	0.681786
																															71	0.820064
																															72	0.87
																															73	0.95
																															74	0.770128
																															75	1.1
																															76	0.681786
																															77	1.1855
																															78	0.935064
																															79	1.025
																															80	0.95
																															81	1.1
																															82	0.820064
																															83	0.743572
																															84	0.820064
																															85	0.820064
																															86	1.1
																															87	0.87
																															88	0.75685
																															89	0.87
																															90	1.05412
																															91	0.985
																															92	0.75685
																															93	0.95
																															94	1.271
																															95	1.05412
																															96	0.743572
																															97	1.025
																															98	0.820064
																															99	0.91
																															100	0.87
																															101	1.21462
																															102	0.75685
																															103	0.806786
																															104	1.12912
																															105	0.820064
																															106	1.025
																															107	0.87
																															108	1.1105
																															109	0.91
																															110	0.770128
																															111	0.91
																															112	0.87
																															113	0.770128
																															114	1.01412
																															115	0.591786
																															116	0.820064
																															117	1.15823
																															118	1.15823
																															119	0.820064
																															120	1.15823
																															121	0.860064
																															122	0.820064
																															123	0.743572
																															124	0.820064
																															125	0.935064
																															126	0.95
																															127	0.91
																															128	1.12912
																															129	1.21462
																															130	1.271
																															131	1.15823
																															132	0.985
																															133	0.743572
																															134	1.05412
																															135	0.86
																															136	0.860064
																															137	0.87
																															138	0.95
																															139	0.91
																															140	1.1
																															141	0.820064
																															142	1.15823
																															143	0.770128
																															144	0.820064
																															145	1.025
																															146	0.91
																															147	1.1
																															148	1.12912
																															149	1.27469
																															150	0.770128
																															151	0.743572
																															152	0.95
																															153	0.91
																															154	0.95
																															155	0.743572
																															156	0.91
																															157	1.01412
																															158	0.743572
																															159	1.27285
																															160	1.21462
																															161	1.27469
																															162	0.87
																															163	0.820064
																															164	0.985
																															165	0.95
																															166	1.1
																															167	1.21462
																															168	0.75685
																															169	0.91
																															170	0.860064
																															171	1.271
																															172	1.1855
																															173	0.846786
																															174	1.15823
																															175	0.681786
																															176	0.95
																															177	0.695064
																															178	1.025
																															179	1.15823
																															180	0.91
																															181	0.87
																															182	0.87
																															183	0.806786
																															184	1.025
																															185	0.75685
																															186	0.95
																															187	0.95
																															188	0.846786
																															189	1.1
																															190	1.025
																															191	0.860064
																															192	0.743572
																															193	0.743572
																															194	1.27285
																															195	0.770128
																															196	0.91
																															197	0.91
																															198	0.75685
																															199	0.75685
																															200	0.935064
																															201	0.87
																															202	0.75685
																															203	0.770128
																															204	0.770128
																															205	0.91
																															206	1.1
																															207	1.05412
																															208	0.820064
																															209	0.75685
																															210	0.770128
																															211	1.12912
																															212	0.95
																															213	0.87
																															214	1.1
																															215	0.87
																															216	0.820064
																															217	0.91
																															218	0.820064
																															219	0.91
																															220	0.87
																															221	1.025
																															222	0.91
																															223	0.87
																															224	0.87
																															225	0.820064
																															226	0.591786
																															227	0.95
																															228	0.91
																															229	0.770128
																															230	1.025
																															231	0.820064
																															232	1.1855
																															233	0.62
																															234	0.695064
																															235	0.91
																															236	0.681786
																															237	0.820064
																															238	0.87
																															239	1.025
																															240	1.01412
																															241	0.87
																															242	0.681786
																															243	0.820064
																															244	0.935064
																															245	0.770128
																															246	0.95
																															247	0.743572
																															248	0.681786
																															249	0.91
																															250	0.91
																															251	0.62
																															252	0.605064
																															253	0.820064
																															254	0.820064
																															255	0.87
																															256	1.025
																															257	0.770128
																															258	1.025
																															259	0.770128
																															260	0.806786
																															261	0.745
																															262	0.75685
																															263	0.87
																															264	0.91
																															265	1.15823
																															266	0.770128
																															267	1.12912
																															268	1.21462
																															269	0.770128
																															270	1.12912
																															271	1.025
																															272	0.770128
																															273	1.271
																															274	0.681786
																															275	0.75685
																															276	1.271
																															277	0.62
																															278	0.806786
																															279	1.05412
																															280	0.770128
																															281	0.985
																															282	1.12912
																															283	0.820064
																															284	0.985
																															285	0.87
																															286	0.820064
																															287	1.1
																															288	0.95
																															289	0.860064
																															290	0.820064
																															291	1.21462
																															292	1.21462
																															293	0.86
																															294	1.025
																															295	0.95
																															296	0.935064
																															297	1.12912
																															298	1.01412
																															299	0.921786
																															300	0.743572
																															301	1.15823
																															302	0.91
																															303	1.1
																															304	1.025
																															305	0.681786
																															306	0.95
																															307	0.87
																															308	0.87
																															309	0.806786
																															310	0.935064
																															311	0.91
																															312	0.87
																															313	0.87
																															314	0.820064
																															315	1.1
																															316	0.87
																															317	0.91
																															318	0.87
																															319	1.21646
																															320	1.025
																															321	0.91
																															322	0.75685
																															323	0.820064
																															324	0.87
																															325	0.770128
																															326	0.770128
																															327	0.91
																															328	0.91
																															329	0.75685
																															330	0.91
																															331	0.91
																															332	0.820064
																															333	0.770128
																															334	1.025
																															335	1.05412
																															336	0.743572
																															337	1.271
																															338	1.12912
																															339	1.12912
																															340	0.770128
																															341	1.025
																															342	0.846786
																															343	0.860064
																															344	0.935064
																															345	0.87
																															346	0.743572
																															347	0.820064
																															348	1.025
																															349	0.75685
																															350	0.743572
																															351	0.75685
																															352	0.87
																															353	0.681786
																															354	0.91
																															355	1.1
																															356	0.87
																															357	1.05412
																															358	1.02056
																															359	0.743572
																															360	0.53
																															361	1.025
																															362	1.27469
																															363	0.95
																															364	0.770128
																															365	0.91
																															366	1.12912
																															367	1.1105
																															368	0.75685
																															369	0.681786
																															370	0.95
																															371	1.1
																															372	0.860064
																															373	0.95
																															374	0.91
																															375	0.75685
																															376	1.27285
																															377	0.95
																															378	0.770128
																															379	0.860064
																															380	1.15823
																															381	0.75685
																															382	1.05412
																															383	0.860064
																															384	0.860064
																															385	1.21462
																															386	0.87
																															387	0.820064
																															388	1.12912
																															389	0.95
																															390	0.95
																															391	0.921786
																															392	0.743572
																															393	0.62
																															394	0.820064
																															395	1.025
																															396	0.91
																															397	1.025
																															398	0.91
																															399	0.75685
																															400	0.75685
																															401	1.025
																															402	0.95
																															403	0.964181
																															404	0.91
																															405	0.95
																															406	0.75685
																															407	1.21462
																															408	1.1
																															409	0.820064
																															410	0.95
																															411	0.87
																															412	0.820064
																															413	0.75685
																															414	0.95
																															415	0.985
																															416	1.025
																															417	0.985
																															418	0.91
																															419	0.95
																															420	0.695064
																															421	0.743572
																															422	0.87
																															423	0.770128
																															424	0.695064
																															425	0.91
																															426	0.806786
																															427	0.935064
																															428	1.1
																															429	0.91
																															430	1.05412
																															431	0.91
																															432	1.12912
																															433	0.860064
																															434	0.770128
																															435	0.985
																															436	0.87
																															437	1.025
																															438	1.1
																															439	0.985
																															440	1.025
																															441	0.53
																															442	0.985
																															443	1.025
																															444	1.05412
																															445	0.75685
																															446	0.91
																															447	0.964181
																															448	0.91
																															449	0.412532
																															450	0.87
																															451	1.1
																															452	0.820064
																															453	1.1105
																															454	0.91
																															455	0.87
																															456	0.91
																															457	0.95
																															458	1.21462
																															459	0.95
																															460	0.91
																															461	1.025
																															462	0.91
																															463	0.91
																															464	0.91
																															465	0.87
																															466	0.95
																															467	0.681786
																															468	1.025
																															469	0.743572
																															470	0.95
																															471	0.95
																															472	0.91
																															473	0.985
																															474	1.12912
																															475	0.770128
																															476	0.985
																															477	0.75685
																															478	1.21462
																															479	0.87
																															480	1.15823
																															481	1.21646
																															482	1.025
																															483	0.860064
																															484	0.935064
																															485	0.820064
																															486	1.1
																															487	0.820064
																															488	0.75685
																															489	1.1
																															490	1.025
																															491	0.681786
																															492	0.935064
																															493	1.12912
																															494	1.12912
																															495	1.025
																															496	0.935064
																															497	1.025
																															498	1.025
																															499	0.820064
																															500	1.15823
																															501	0.785
																															502	0.681786
																															503	1.271
																															504	0.75685
																															505	0.95
																															506	0.91
																															507	1.025
																															508	0.95
																															509	1.1
																															510	0.95
																															511	1.1
																															512	0.964181
																															513	0.695064
																															514	0.820064
																															515	0.681786
																															516	0.95
																															517	1.271
																															518	1.18735
																															519	0.91
																															520	1.1105
																															521	0.91
																															522	0.860064
																															523	1.1105
																															524	0.743572
																															525	0.695064
																															526	1.025
																															527	1.15823
																															528	0.75685
																															529	1.025
																															530	1.025
																															531	0.820064
																															532	0.75685
																															533	0.91
																															534	0.770128
																															535	1.15823
																															536	0.743572
																															537	1.1
																															538	0.935064
																															539	0.87
																															540	1.025
																															541	0.935064
																															542	1.05412
																															543	0.770128
																															544	0.95
																															545	0.62
																															546	1.12912
																															547	1.025
																															548	1.15823
																															549	1.12912
																															550	0.935064
																															551	0.75685
																															552	0.75685
																															553	0.770128
																															554	0.95
																															555	1.15823
																															556	0.681786
																															557	0.91
																															558	0.91
																															559	1.12912
																															560	0.820064
																															561	1.1
																															562	0.935064
																															563	0.95
																															564	1.025
																															565	1.21462
																															566	0.964181
																															567	0.860064
																															568	1.025
																															569	0.985
																															570	0.91
																															571	0.62
																															572	1.1
																															573	0.806786
																															574	1.025
																															575	0.87
																															576	1.025
																															577	1.025
																															578	0.770128
																															579	0.820064
																															580	1.025
																															581	0.860064
																															582	1.1
																															583	0.820064
																															584	0.681786
																															585	1.025
																															586	0.695064
																															587	1.15823
																															588	1.025
																															589	1.025
																															590	0.75685
																															591	0.743572
																															592	1.21462
																															593	0.820064
																															594	0.91
																															595	1.1
																															596	1.05412
																															597	0.91
																															598	0.681786
																															599	0.743572
																															600	0.91
																															601	1.025
																															602	0.91
																															603	1.21462
																															604	0.91
																															605	0.820064
																															606	0.91
																															607	1.12912
																															608	0.921786
																															609	1.05412
																															610	0.770128
																															611	1.12912
																															612	0.605064
																															613	0.985
																															614	0.91
																															615	0.681786
																															616	0.985
																															617	0.95
																															618	0.75685
																															619	1.12912
																															620	1.025
																															621	0.95
																															622	0.985
																															623	1.01412
																															624	1.025
																															625	1.025
																															626	1.05412
																															627	1.025
																															628	0.75685
																															629	0.87
																															630	0.87
																															631	0.91
																															632	0.95
																															633	0.770128
																															634	1.12912
																															635	1.1
																															636	0.75685
																															637	1.1
																															638	0.743572
																															639	0.770128
																															640	0.770128
																															641	0.860064
																															642	1.025
																															643	0.91
																															644	0.44
																															645	0.820064
																															646	1.025
																															647	0.985
																															648	1.271
																															649	0.935064
																															650	0.806786
																															651	1.12912
																															652	0.91
																															653	0.53
																															654	0.770128
																															655	1.1
																															656	0.695064
																															657	1.025
																															658	0.743572
																															659	0.806786
																															660	1.05412
																															661	0.95
																															662	0.921786
																															663	0.87
																															664	0.75685
																															665	1.1
																															666	0.95
																															667	0.820064
																															668	0.681786
																															669	1.025
																															670	0.95
																															671	0.53
																															672	1.025
																															673	1.12912
																															674	1.21462
																															675	0.820064
																															676	1.025
																															677	0.820064
																															678	1.12912
																															679	0.62
																															680	0.770128
																															681	1.025
																															682	0.75685
																															683	0.95
																															684	0.91
																															685	0.91
																															686	0.91
																															687	0.860064
																															688	0.820064
																															689	0.75685
																															690	0.695064
																															691	0.935064
																															692	0.87
																															693	0.91
																															694	0.87
																															695	0.87
																															696	0.91
																															697	1.05412
																															698	0.91
																															699	0.770128
																															700	0.91
																															701	1.1
																															702	0.87
																															703	0.87
																															704	1.025
																															705	0.985
																															706	0.87
																															707	1.27285
																															708	0.770128
																															709	0.87
																															710	1.271
																															711	0.820064
																															712	0.87
																															713	0.820064
																															714	0.91
																															715	0.681786
																															716	0.770128
																															717	1.05412
																															718	1.025
																															719	1.025
																															720	0.743572
																															721	0.62
																															722	1.271
																															723	1.21462
																															724	0.95
																															725	1.025
																															726	1.21462
																															727	0.743572
																															728	0.820064
																															729	0.770128
																															730	1.025
																															731	0.743572
																															732	0.770128
																															733	0.860064
																															734	0.770128
																															735	1.12912
																															736	0.87
																															737	0.820064
																															738	0.985
																															739	0.53
																															740	1.1
																															741	0.44
																															742	0.681786
																															743	0.87
																															744	0.681786
																															745	1.21462
																															746	1.025
																															747	1.1105
																															748	1.025
																															749	0.770128
																															750	1.12912
																															751	0.770128
																															752	1.12912
																															753	0.820064
																															754	0.820064
																															755	0.87
																															756	1.025
																															757	0.770128
																															758	0.87
																															759	0.91
																															760	0.75685
																															761	0.964181
																															762	1.15823
																															763	0.806786
																															764	0.820064
																															765	1.1
																															766	0.846786
																															767	0.820064
																															768	0.591786
																															769	0.860064
																															770	0.745
																															771	0.935064
																															772	0.87
																															773	1.15823
																															774	0.820064
																															775	0.681786
																															776	1.15823
																															777	0.75685
																															778	0.95
																															779	0.75685
																															780	0.87
																															781	0.87
																															782	0.820064
																															783	0.87
																															784	0.87
																															785	0.75685
																															786	0.95
																															787	1.025
																															788	0.846786
																															789	0.806786
																															790	1.12912
																															791	0.75685
																															792	0.820064
																															793	0.87
																															794	0.95
																															795	0.91
																															796	0.770128
																															797	0.95
																															798	1.12912
																															799	0.985
																															800	0.770128
																															801	0.91
																															802	0.935064
																															803	1.1
																															804	0.95
																															805	0.770128
																															806	1.27285
																															807	0.87
																															808	0.91
																															809	0.820064
																															810	0.91
																															811	0.806786
																															812	1.15823
																															813	1.01412
																															814	0.985
																															815	1.1
																															816	0.770128
																															817	0.91
																															818	0.770128
																															819	0.985
																															820	1.271
																															821	1.025
																															822	0.87
																															823	0.770128
																															824	0.985
																															825	0.95
																															826	1.1
																															827	1.1
																															828	1.12912
																															829	0.820064
																															830	0.87
																															831	0.820064
																															832	0.87
																															833	1.01412
																															834	1.21462
																															835	0.985
																															836	1.15823
																															837	1.1855
																															838	0.53
																															839	1.12912
																															840	0.91
																															841	0.770128
																															842	1.1
																															843	1.025
																															844	1.025
																															845	0.87
																															846	0.87
																															847	0.91
																															848	1.1
																															849	0.860064
																															850	0.95
																															851	0.91
																															852	0.62
																															853	0.743572
																															854	0.62
																															855	0.91
																															856	0.681786
																															857	0.743572
																															858	0.743572
																															859	0.770128
																															860	0.95
																															861	0.770128
																															862	0.820064
																															863	1.27469
																															864	0.806786
																															865	0.770128
																															866	1.025
																															867	0.91
																															868	0.695064
																															869	1.11235
																															870	1.12912
																															871	0.770128
																															872	0.91
																															873	0.75685
																															874	0.75685
																															875	0.860064
																															876	0.935064
																															877	0.62
																															878	1.15823
																															879	1.1
																															880	0.62
																															881	0.846786
																															882	1.05412
																															883	0.985
																															884	0.681786
																															885	0.985
																															886	1.1
																															887	1.21462
																															888	0.95
																															889	0.91
																															890	1.025
																															891	0.770128
																															892	1.1
																															893	0.806786
																															894	0.95
																															895	0.75685
																															896	1.025
																															897	0.91
																															898	0.75685
																															899	0.95
																															900	0.846786
																															901	0.87
																															902	0.860064
																															903	0.820064
																															904	0.743572
																															905	0.846786
																															906	0.95
																															907	0.95
																															908	1.12912
																															909	0.695064
																															910	0.860064
																															911	0.860064
																															912	0.695064
																															913	0.681786
																															914	1.1
																															915	0.985
																															916	1.025
																															917	1.12912
																															918	0.743572
																															919	0.87
																															920	1.025
																															921	0.743572
																															922	1.27469
																															923	0.770128
																															924	0.860064
																															925	1.1
																															926	0.91
																															927	0.605064
																															928	1.21462
																															929	1.15823
																															930	0.95
																															931	0.820064
																															932	0.820064
																															933	0.75685
																															934	0.75685
																															935	0.95
																															936	0.681786
																															937	0.75685
																															938	0.95
																															939	0.62
																															940	0.95
																															941	0.87
																															942	1.1
																															943	0.75685
																															944	0.820064
																															945	0.95
																															946	0.53
																															947	1.025
																															948	0.87
																															949	0.91
																															950	0.743572
																															951	0.95
																															952	0.87
																															953	0.820064
																															954	1.15823
																															955	0.820064
																															956	1.12912
																															957	1.27285
																															958	1.1
																															959	0.95
																															960	1.27285
																															961	0.695064
																															962	0.91
																															963	1.025
																															964	0.681786
																															965	1.01412
																															966	1.025
																															967	1.025
																															968	0.95
																															969	0.75685
																															970	0.95
																															971	0.743572
																															972	0.87
																															973	1.01412
																															974	0.820064
																															975	0.87
																															976	0.75685
																															977	1.15823
																															978	0.75685
																															979	1.025
																															980	1.271
																															981	0.985
																															982	0.95
																															983	1.27469
																															984	0.695064
																															985	1.01412
																															986	0.95
																															987	1.025
																															988	1.1
																															989	0.695064
																															990	1.025
																															991	0.770128
																															992	0.820064
																															993	0.743572
																															994	1.1
																															995	0.806786
																															996	0.95
																															997	0.87
																															998	0.91
																															999	0.91
																															1000	1.1
																															1001	0.985
																															1002	1.025
																															1003	0.91
																															1004	0.770128
																															1005	0.87
																															1006	0.820064
																															1007	0.95
																															1008	0.820064
																															1009	0.95
																															1010	0.95
																															1011	0.820064
																															1012	0.985
																															1013	1.12912
																															1014	0.591786
																															1015	1.271
																															1016	0.87
																															1017	0.743572
																															1018	0.95
																															1019	0.985
																															1020	0.95
																															1021	0.681786
																															1022	1.1
																															1023	0.87
																															1024	0.806786
																															1025	0.91
																															1026	1.1
																															1027	0.681786
																															1028	1.1855
																															1029	0.860064
																															1030	0.820064
																															1031	0.95
																															1032	1.12912
																															1033	0.820064
																															1034	0.95
																															1035	0.770128
																															1036	0.95
																															1037	0.75685
																															1038	0.91
																															1039	1.025
																															1040	1.12912
																															1041	0.681786
																															1042	1.025
																															1043	1.1
																															1044	0.91
																															1045	0.91
																															1046	0.860064
																															1047	0.785
																															1048	0.95
																															1049	0.91
																															1050	0.820064
																															1051	0.770128
																															1052	0.91
																															1053	0.91
																															1054	1.05412
																															1055	1.1
																															1056	1.271
																															1057	0.743572
																															1058	1.025
																															1059	0.985
																															1060	0.860064
																															1061	1.15823
																															1062	1.05412
																															1063	0.87
																															1064	0.770128
																															1065	0.806786
																															1066	0.91
																															1067	0.91
																															1068	1.1
																															1069	1.025
																															1070	0.935064
																															1071	0.91
																															1072	1.12912
																															1073	0.95
																															1074	0.846786
																															1075	0.62
																															1076	0.770128
																															1077	0.62
																															1078	0.62
																															1079	1.05412
																															1080	0.412532
																															1081	0.91
																															1082	0.91
																															1083	0.985
																															1084	0.87
																															1085	1.12912
																															1086	1.025
																															1087	0.91
																															1088	0.950903
																															1089	1.025
																															1090	1.1
																															1091	1.15823
																															1092	1.025
																															1093	0.985
																															1094	1.1
																															1095	1.271
																															1096	0.985
																															1097	1.1
																															1098	0.75685
																															1099	0.806786
																															1100	0.95
																															1101	0.91
																															1102	0.91
																															1103	0.91
																															1104	1.1855
																															1105	0.743572
																															1106	1.12912
																															1107	0.695064
																															1108	1.12912
																															1109	1.025
																															1110	0.820064
																															1111	0.91
																															1112	0.91
																															1113	0.87
																															1114	0.95
																															1115	1.025
																															1116	1.12912
																															1117	0.95
																															1118	0.770128
																															1119	0.770128
																															1120	0.62
																															1121	0.820064
																															1122	1.1
																															1123	1.025
																															1124	0.770128
																															1125	1.025
																															1126	0.820064
																															1127	1.12912
																															1128	1.025
																															1129	1.025
																															1130	0.770128
																															1131	0.695064
																															1132	1.1855
																															1133	0.95
																															1134	0.985
																															1135	1.21646
																															1136	1.21462
																															1137	1.15823
																															1138	1.1
																															1139	0.820064
																															1140	0.743572
																															1141	0.91
																															1142	1.025
																															1143	0.820064
																															1144	0.860064
																															1145	0.745
																															1146	0.860064
																															1147	0.91
																															1148	0.95
																															1149	0.770128
																															1150	1.12912
																															1151	0.860064
																															1152	1.12912
																															1153	0.95
																															1154	0.806786
																															1155	0.820064
																															1156	1.05412
																															1157	0.91
																															1158	0.62
																															1159	0.95
																															1160	1.12912
																															1161	0.87
																															1162	0.95
																															1163	0.87
																															1164	0.743572
																															1165	1.025
																															1166	0.743572
																															1167	0.770128
																															1168	0.860064
																															1169	1.025
																															1170	0.91
																															1171	0.806786
																															1172	0.985
																															1173	1.15823
																															1174	0.820064
																															1175	0.806786
																															1176	1.1
																															1177	0.75685
																															1178	0.87
																															1179	0.743572
																															1180	0.87
																															1181	0.91
																															1182	1.12912
																															1183	1.025
																															1184	0.743572
																															1185	0.87
																															1186	1.025
																															1187	1.1855
																															1188	0.75685
																															1189	0.820064
																															1190	1.271
																															1191	0.75685
																															1192	0.95
																															1193	1.12912
																															1194	0.681786
																															1195	1.05412
																															1196	1.0705
																															1197	1.0705
																															1198	0.95
																															1199	1.15823
																															1200	0.695064
																															1201	0.91
																															1202	0.91
																															1203	0.87
																															1204	1.025
																															1205	0.95
																															1206	0.820064
																															1207	0.695064
																															1208	1.12912
																															1209	1.05412
																															1210	0.745
																															1211	1.1
																															1212	0.95
																															1213	0.743572
																															1214	0.75685
																															1215	1.025
																															1216	0.91
																															1217	1.21462
																															1218	1.025
																															1219	1.12912
																															1220	0.806786
																															1221	0.62
																															1222	0.743572
																															1223	0.860064
																															1224	0.770128
																															1225	0.95
																															1226	0.921786
																															1227	0.91
																															1228	1.21462
																															1229	0.806786
																															1230	1.025
																															1231	0.935064
																															1232	1.271
																															1233	1.05412
																															1234	0.91
																															1235	0.743572
																															1236	1.21462
																															1237	1.21646
																															1238	0.743572
																															1239	1.1
																															1240	0.820064
																															1241	1.12912
																															1242	0.681786
																															1243	1.025
																															1244	0.695064
																															1245	1.0705
																															1246	1.1
																															1247	0.75685
																															1248	0.681786
																															1249	0.95
																															1250	0.75685
																															1251	0.935064
																															1252	1.1
																															1253	0.75685
																															1254	1.025
																															1255	0.87
																															1256	0.87
																															1257	1.01412
																															1258	0.935064
																															1259	0.681786
																															1260	0.62
																															1261	0.87
																															1262	1.12912
																															1263	0.75685
																															1264	0.87
																															1265	0.860064
																															1266	0.770128
																															1267	0.935064
																															1268	0.564318
																															1269	0.95
																															1270	0.95
																															1271	0.91
																															1272	1.0705
																															1273	0.95
																															1274	0.95
																															1275	0.91
																															1276	0.743572
																															1277	1.05412
																															1278	0.95
																															1279	0.95
																															1280	0.806786
																															1281	1.21462
																															1282	1.21646
																															1283	1.15823
																															1284	1.05412
																															1285	1.07235
																															1286	0.985
																															1287	0.91
																															1288	0.655
																															1289	1.05412
																															1290	0.75685
																															1291	1.21646
																															1292	1.12912
																															1293	1.025
																															1294	1.01412
																															1295	0.95
																															1296	1.27285
																															1297	1.271
																															1298	0.860064
																															1299	0.770128
																															1300	0.743572
																															1301	0.87
																															1302	0.91
																															1303	1.12912
																															1304	0.87
																															1305	0.87
																															1306	0.820064
																															1307	0.91
																															1308	0.91
																															1309	0.985
																															1310	0.91
																															1311	0.91
																															1312	0.820064
																															1313	0.91
																															1314	1.1
																															1315	0.820064
																															1316	0.860064
																															1317	1.271
																															1318	0.95
																															1319	0.87
																															1320	1.025
																															1321	1.15823
																															1322	1.025
																															1323	1.1
																															1324	0.95
																															1325	0.860064
																															1326	1.1105
																															1327	1.15823
																															1328	0.91
																															1329	1.1105
																															1330	1.21646
																															1331	0.87
																															1332	0.846786
																															1333	0.806786
																															1334	1.025
																															1335	0.91
																															1336	0.91
																															1337	0.87
																															1338	0.950903
																															1339	0.806786
																															1340	1.12912
																															1341	1.15823
																															1342	1.12912
																															1343	0.91
																															1344	0.770128
																															1345	0.75685
																															1346	0.87
																															1347	0.820064
																															1348	0.95
																															1349	0.95
																															1350	0.820064
																															1351	0.770128
																															1352	0.820064
																															1353	0.591786
																															1354	0.985
																															1355	0.743572
																															1356	1.025
																															1357	1.1855
																															1358	0.770128
																															1359	1.12912
																															1360	1.12912
																															1361	0.91
																															1362	0.53
																															1363	1.025
																															1364	1.1
																															1365	0.985
																															1366	1.1
																															1367	1.12912
																															1368	1.15823
																															1369	0.985
																															1370	0.95
																															1371	1.025
																															1372	0.860064
																															1373	0.770128
																															1374	1.15823
																															1375	0.91
																															1376	0.62
																															1377	1.1
																															1378	1.025
																															1379	0.770128
																															1380	0.770128
																															1381	0.860064
																															1382	1.025
																															1383	0.95
																															1384	0.91
																															1385	0.770128
																															1386	0.770128
																															1387	0.91
																															1388	1.025
																															1389	0.95
																															1390	1.1
																															1391	0.95
																															1392	0.985
																															1393	0.743572
																															1394	0.820064
																															1395	1.025
																															1396	0.91
																															1397	1.11235
																															1398	0.695064
																															1399	0.846786
																															1400	0.820064
																															1401	0.87
																															1402	0.806786
																															1403	0.846786
																															1404	1.1
																															1405	1.01412
																															1406	1.12912
																															1407	0.743572
																															1408	0.985
																															1409	0.681786
																															1410	1.025
																															1411	0.745
																															1412	0.91
																															1413	1.05412
																															1414	0.743572
																															1415	0.95
																															1416	0.91
																															1417	0.91
																															1418	0.950903
																															1419	0.770128
																															1420	1.1
																															1421	0.935064
																															1422	1.0705
																															1423	0.820064
																															1424	1.025
																															1425	0.743572
																															1426	1.271
																															1427	0.770128
																															1428	0.745
																															1429	0.860064
																															1430	0.820064
																															1431	0.591786
																															1432	1.99235
																															1433	0.860064
																															1434	0.820064
																															1435	0.770128
																															1436	0.87
																															1437	0.681786
																															1438	0.820064
																															1439	1.1
																															1440	0.62
																															1441	1.1
																															1442	1.1
																															1443	0.820064
																															1444	0.860064
																															1445	1.12912
																															1446	0.91
																															1447	1.025
																															1448	0.820064
																															1449	1.21462
																															1450	0.820064
																															1451	1.27469
																															1452	0.820064
																															1453	1.025
																															1454	0.806786
																															1455	0.695064
																															1456	0.91
																															1457	1.01412
																															1458	0.770128
																															1459	1.05412
																															1460	0.95
																															1461	0.44
																															1462	0.75685
																															1463	0.62
																															1464	0.95
																															1465	1.1855
																															1466	1.1
																															1467	0.785
																															1468	1.025
																															1469	0.91
																															1470	0.743572
																															1471	0.770128
																															1472	0.95
																															1473	0.95
																															1474	0.820064
																															1475	1.1
																															1476	1.025
																															1477	0.95
																															1478	1.1
																															1479	0.743572
																															1480	0.75685
																															1481	0.95
																															1482	0.62
																															1483	1.12912
																															1484	1.21462
																															1485	0.806786
																															1486	0.62
																															1487	0.743572
																															1488	1.025
																															1489	0.87
																															1490	0.87
																															1491	0.44
																															1492	1.025
																															1493	1.12912
																															1494	0.75685
																															1495	1.12912
																															1496	0.860064
																															1497	0.770128
																															1498	0.95
																															1499	0.921786
																															1500	1.27285
																															1501	1.1855
																															1502	1.12912
																															1503	0.87
																															1504	0.91
																															1505	0.820064
																															1506	1.12912
																															1507	0.770128
																															1508	1.15823
																															1509	1.025
																															1510	0.91
																															1511	0.75685
																															1512	0.770128
																															1513	0.75685
																															1514	0.820064
																															1515	0.87
																															1516	0.820064
																															1517	0.91
																															1518	1.1
																															1519	0.695064
																															1520	0.860064
																															1521	0.820064
																															1522	0.770128
																															1523	0.770128
																															1524	1.1
																															1525	0.75685
																															1526	0.95
																															1527	0.745
																															1528	1.025
																															1529	0.87
																															1530	0.91
																															1531	0.820064
																															1532	1.12912
																															1533	0.806786
																															1534	1.1
																															1535	0.985
																															1536	0.95
																															1537	0.91
																															1538	0.820064
																															1539	1.05412
																															1540	0.75685
																															1541	1.15823
																															1542	0.770128
																															1543	0.87
																															1544	0.743572
																															1545	1.12912
																															1546	1.15823
																															1547	0.935064
																															1548	1.025
																															1549	0.770128
																															1550	1.025
																															1551	1.025
																															1552	1.1105
																															1553	1.025
																															1554	0.743572
																															1555	0.62
																															1556	1.12912
																															1557	1.1
																															1558	0.412532
																															1559	0.591786
																															1560	0.53
																															1561	0.820064
																															1562	0.820064
																															1563	0.91
																															1564	1.025
																															1565	0.681786
																															1566	1.025
																															1567	1.025
																															1568	0.985
																															1569	1.05412
																															1570	0.95
																															1571	1.12912
																															1572	0.87
																															1573	0.87
																															1574	0.91
																															1575	0.770128
																															1576	1.15823
																															1577	1.271
																															1578	0.95
																															1579	0.806786
																															1580	1.15823
																															1581	0.91
																															1582	0.806786
																															1583	1.271
																															1584	0.87
																															1585	0.985
																															1586	0.745
																															1587	0.820064
																															1588	0.95
																															1589	0.820064
																															1590	0.820064
																															1591	0.681786
																															1592	0.87
																															1593	1.27285
																															1594	1.15823
																															1595	0.985
																															1596	0.770128
																															1597	1.1855
																															1598	0.681786
																															1599	0.95
																															1600	0.743572
																															1601	1.15823
																															1602	0.770128
																															1603	1.12912
																															1604	0.695064
																															1605	0.985
																															1606	0.95
																															1607	1.1855
																															1608	0.95
																															1609	0.935064
																															1610	0.75685
																															1611	0.62
																															1612	1.05412
																															1613	0.91
																															1614	0.95
																															1615	0.860064
																															1616	0.935064
																															1617	0.985
																															1618	1.1855
																															1619	0.91
																															1620	0.770128
																															1621	1.12912
																															1622	0.935064
																															1623	0.806786
																															1624	0.695064
																															1625	0.91
																															1626	1.05412
																															1627	0.87
																															1628	0.95
																															1629	0.87
																															1630	0.770128
																															1631	1.271
																															1632	0.770128
																															1633	0.985
																															1634	0.75685
																															1635	1.271
																															1636	0.91
																															1637	1.05412
																															1638	0.53
																															1639	1.271
																															1640	0.743572
																															1641	0.91
																															1642	0.860064
																															1643	0.95
																															1644	0.860064
																															1645	0.91
																															1646	0.95
																															1647	0.820064
																															1648	0.820064
																															1649	1.15823
																															1650	0.770128
																															1651	1.025
																															1652	1.271
																															1653	0.91
																															1654	1.1
																															1655	1.27469
																															1656	1.025
																															1657	0.95
																															1658	0.91
																															1659	0.91
																															1660	0.75685
																															1661	1.1105
																															1662	0.91
																															1663	1.05412
																															1664	0.770128
																															1665	0.95
																															1666	0.91
																															1667	0.91
																															1668	0.806786
																															1669	0.75685
																															1670	0.860064
																															1671	1.025
																															1672	0.860064
																															1673	0.75685
																															1674	0.91
																															1675	0.91
																															1676	0.743572
																															1677	1.05412
																															1678	0.75685
																															1679	0.820064
																															1680	0.820064
																															1681	0.87
																															1682	0.87
																															1683	0.743572
																															1684	0.87
																															1685	0.695064
																															1686	0.950903
																															1687	1.271
																															1688	1.05412
																															1689	0.770128
																															1690	1.12912
																															1691	0.770128
																															1692	0.91
																															1693	0.95
																															1694	0.820064
																															1695	0.91
																															1696	0.91
																															1697	1.12912
																															1698	1.1
																															1699	0.87
																															1700	0.91
																															1701	1.025
																															1702	1.1855
																															1703	1.12912
																															1704	0.75685
																															1705	0.87
																															1706	0.743572
																															1707	0.95
																															1708	0.921786
																															1709	0.91
																															1710	0.743572
																															1711	1.025
																															1712	0.743572
																															1713	1.025
																															1714	1.025
																															1715	1.025
																															1716	0.681786
																															1717	0.743572
																															1718	1.12912
																															1719	0.820064
																															1720	0.87
																															1721	1.05412
																															1722	1.12912
																															1723	0.95
																															1724	0.985
																															1725	0.846786
																															1726	0.743572
																															1727	0.75685
																															1728	0.91
																															1729	0.695064
																															1730	1.1
																															1731	0.91
																															1732	0.820064
																															1733	1.1
																															1734	1.1
																															1735	0.860064
																															1736	0.91
																															1737	1.21462
																															1738	0.91
																															1739	1.025
																															1740	0.87
																															1741	0.820064
																															1742	1.1
																															1743	0.860064
																															1744	1.1
																															1745	0.91
																															1746	0.820064
																															1747	0.743572
																															1748	0.770128
																															1749	0.95
																															1750	0.95
																															1751	1.21646
																															1752	0.695064
																															1753	0.806786
																															1754	0.820064
																															1755	1.025
																															1756	0.91
																															1757	1.0705
																															1758	0.743572
																															1759	0.91
																															1760	0.91
																															1761	0.745
																															1762	0.743572
																															1763	0.770128
																															1764	1.1
																															1765	0.770128
																															1766	0.91
																															1767	1.21462
																															1768	1.21462
																															1769	0.91
																															1770	1.12912
																															1771	0.87
																															1772	0.91
																															1773	1.05412
																															1774	1.025
																															1775	0.91
																															1776	0.95
																															1777	1.1
																															1778	0.91
																															1779	0.770128
																															1780	1.15823
																															1781	0.820064
																															1782	0.846786
																															1783	0.62
																															1784	0.820064
																															1785	1.1105
																															1786	1.025
																															1787	0.75685
																															1788	1.21462
																															1789	1.1
																															1790	0.820064
																															1791	0.91
																															1792	0.820064
																															1793	0.75685
																															1794	1.15823
																															1795	1.025
																															1796	1.025
																															1797	0.681786
																															1798	0.91
																															1799	0.91
																															1800	0.935064
																															1801	0.91
																															1802	1.15823
																															1803	0.860064
																															1804	0.95
																															1805	0.62
																															1806	1.21462
																															1807	0.91
																															1808	0.743572
																															1809	1.1
																															1810	0.743572
																															1811	0.820064
																															1812	0.770128
																															1813	1.025
																															1814	1.01412
																															1815	1.0705
																															1816	0.985
																															1817	1.271
																															1818	1.025
																															1819	1.1
																															1820	1.025
																															1821	0.91
																															1822	1.21646
																															1823	1.1
																															1824	1.1105
																															1825	0.695064
																															1826	0.846786
																															1827	1.12912
																															1828	0.681786
																															1829	0.91
																															1830	1.21462
																															1831	1.12912
																															1832	0.743572
																															1833	1.05412
																															1834	1.12912
																															1835	0.681786
																															1836	0.75685
																															1837	0.95
																															1838	0.75685
																															1839	1.025
																															1840	1.025
																															1841	0.95
																															1842	1.1105
																															1843	0.75685
																															1844	0.75685
																															1845	1.01412
																															1846	0.91
																															1847	1.025
																															1848	0.770128
																															1849	0.681786
																															1850	1.025
																															1851	0.95
																															1852	0.91
																															1853	0.743572
																															1854	0.964181
																															1855	1.12912
																															1856	1.12912
																															1857	1.025
																															1858	0.95
																															1859	0.87
																															1860	1.025
																															1861	0.695064
																															1862	1.05412
																															1863	0.91
																															1864	0.820064
																															1865	0.770128
																															1866	0.95
																															1867	0.806786
																															1868	0.820064
																															1869	1.025
																															1870	0.62
																															1871	1.025
																															1872	1.1
																															1873	1.01412
																															1874	0.743572
																															1875	1.01412
																															1876	0.75685
																															1877	0.87
																															1878	0.820064
																															1879	0.75685
																															1880	1.1
																															1881	1.025
																															1882	1.271
																															1883	0.95
																															1884	0.91
																															1885	1.025
																															1886	1.15823
																															1887	0.681786
																															1888	0.681786
																															1889	0.985
																															1890	0.770128
																															1891	0.681786
																															1892	0.889117
																															1893	0.87
																															1894	1.15823
																															1895	1.12912
																															1896	1.15823
																															1897	0.770128
																															1898	1.21462
																															1899	1.12912
																															1900	0.770128
																															1901	1.1
																															1902	0.591786
																															1903	1.27469
																															1904	0.95
																															1905	0.87
																															1906	0.87
																															1907	0.785
																															1908	1.12912
																															1909	0.87
																															1910	0.743572
																															1911	0.860064
																															1912	1.025
																															1913	0.91
																															1914	0.91
																															1915	0.87
																															1916	0.820064
																															1917	0.770128
																															1918	0.820064
																															1919	0.95
																															1920	0.820064
																															1921	1.15823
																															1922	0.820064
																															1923	1.05412
																															1924	0.87
																															1925	0.95
																															1926	1.12912
																															1927	0.820064
																															1928	0.770128
																															1929	1.15823
																															1930	1.27285
																															1931	0.91
																															1932	0.770128
																															1933	1.025
																															1934	0.935064
																															1935	1.025
																															1936	0.87
																															1937	0.681786
																															1938	0.985
																															1939	0.95
																															1940	0.87
																															1941	1.271
																															1942	1.05412
																															1943	0.950903
																															1944	0.770128
																															1945	0.785
																															1946	1.15823
																															1947	0.770128
																															1948	1.01412
																															1949	0.95
																															1950	1.12912
																															1951	1.025
																															1952	1.1
																															1953	1.12912
																															1954	0.87
																															1955	0.95
																															1956	0.860064
																															1957	0.935064
																															1958	1.271
																															1959	0.743572
																															1960	0.95
																															1961	1.1105
																															1962	1.271
																															1963	1.025
																															1964	1.21462
																															1965	0.87
																															1966	1.21462
																															1967	1.01412
																															1968	0.820064
																															1969	1.1
																															1970	0.95
																															1971	0.820064
																															1972	0.770128
																															1973	0.743572
																															1974	0.87
																															1975	0.95
																															1976	1.1
																															1977	0.820064
																															1978	1.025
																															1979	1.025
																															1980	0.75685
																															1981	0.743572
																															1982	0.91
																															1983	0.806786
																															1984	0.95
																															1985	0.820064
																															1986	1.025
																															1987	0.985
																															1988	1.1
																															1989	1.27469
																															1990	0.846786
																															1991	0.820064
																															1992	0.985
																															1993	0.95
																															1994	1.21462
																															1995	1.1
																															1996	1.025
																															1997	0.95
																															1998	1.025
[truncated: 1,002 more rows]

## Sheet: ColonContent
Derivation of colon contents volume (and mass) from literature sources
Eve, 1966	value	SD	CV(%)	remarks
colon content mass(g)	355			no SD reported
colon volume (ml)	341.346			colon content density from (3)	1.04	g/ml
Pritchard, 2014	value (ml)	SD (ml)	CV(%)
resulting standard colon volume (ml)	476.561	117.912	0.247423	based on parameter ( ±SD) in paper equation of 97 ±24 volume [ml]/height^3 [m]
gas volume (50-100 ml)	75			97	24	volum[ml]/height^3 [m]		height of standard man (m)	1.7	based on ref (3)
number of healthy male participants (n=)	31
Nilsson, 2015 , Sandberg,2015	value (ml)	SD (ml)	CV(%)
reported colume volume (ml)	760	100	0.131579
mean height (m)	1.846
volume/height^3 index (ml/m^3)	120.814	15.8966
colon volume for ref. man (ml)	593.561	78.1001
colon volum to stool ratio	0.73			71%-75% for different segments
ref. man colon content (ml)	433.299
	mean (ml)	SEM (%)	CV(%)
colonic content	400	0.172633	0.247423
		SEM (ml)	SD (ml)
		69.0531	100
Sources:
(1)	Eve IS (1966) A Review of the Physiology of the Gastro-Intestinal Tract in Relation to Radiation Doses from Radioactive Materials. 12(April 1965):131–161.
(2)	Pritchard SE, et al. (2014) Fasting and postprandial volumes of the undisturbed colon: normal values and changes in diarrhea-predominant irritable bowel syndrome measured using serial MRI. Neurogastroenterol Motil 26(1):124–130.
(3)	Snyder WS, et al. (1975) Report of the Task Group on Reference Man (Pergamon Press: Oxford).
(4)	Nilsson M, Sandberg TH, Poulsen JL, Gram M, Frøkjær JB, Østergaard LR, et al. Quantification and variability in colonic volume with a novel magnetic resonance imaging method. Neurogastroenterol Motil 2015;27:1755–63. doi:10.1111/nmo.12673.
(5)	Sandberg TH, Nilsson M, Poulsen JL, Gram M, Frøkjær JB, Østergaard LR, et al. A novel semi-automatic segmentation method for volumetric assessment of the colon based on magnetic resonance imaging. Abdom Imaging 2015;40:2232–41. doi:10.1007/s00261-015-0475-z.

## Sheet: B2HRatio
Calculation of the B/H Ratio - between the total bacteria number and the number of human cells
	mean (10^13 cells)	SEM(%)	CV(%)
bacteria	3.82352	0.254364	0.517997		see TotalBacteria tab
human	2.96675	0.0174605	0.100494		see HumanCellsSummary tab
ratio:	1.28879	0.254963	0.527655
		0.328594	0.680037

## Sheet: DailyFecal
Calculation of the mean daily fecal output from three literature sources										refs:
daily fecal output (g/day)										1	Hammer J, Pruckmayer M, Bergmann H, Kletter K, Gangl a (1997) The distal colon provides reserve storage capacity during colonic fluid overload. Gut 41(5):658–63.
Hammer (1997)	Stephan (1987)	Wyman (1978)								2	Stephen a M, Wiggins HS, Cummings JH (1987) Effect of changing transit time on colonic microbial metabolism in man. Gut 28(5):601–9.
104	268	76								3	Wyman JB, Heaton KW, Manning a P, Wicks a C (1978) Variability of colonic function in healthy subjects. Gut 19(2):146–50.
89	148	153								4	Cummings, J.H., Bingham, S.A., Eastwood, M.A., and Heaton, K.W. (1992). Fecal Weight, Colon Cancer Risk, and Dietary Intake of Nonstarch Polysaccharides (Dietary Fiber). Gastroenterology 103, 1783–1789
195	141	230
236	217	86
48		149							From Ref 4:
146		57
68		155
76		187
90		113
59		105
194
58
32
245
	mean	SD	CV(%)	n
Hammer	117.143	72.3207	0.617372	14
Stephan	193.5	60.3573	0.311924	4
Wyman	131.1	53.5899	0.408771	10
daily fecal mass
	mean (g/day)	147.248
	SEM(%)	0.159422
	SEM(g/day)	23.4745
	CV (%)	0.446022
	SD(g/day)	65.6757
									From Ref 3:
arithmetic mean	147.248
standard deviation of means	40.6591
standard error of means	23.4745
Inverse-variance mean	148.867
IV - Variance	1228.66
IV - Std Dev	35.0522
Pooled variance	4190.78
Pooled std deviation	64.7363
mean of all data	133.036
std dev of all data	67.4858
Anova: Single Factor
SUMMARY
Groups	Count	Sum	Average	Variance	Std. Der
Hammer (1997)	14	1640	117.143	5230.29	72.3207
Stephan (1987)	4	774	193.5	3643	60.3573
Wyman (1978)	10	1311	131.1	2871.88	53.5899
ANOVA						alpha = 0.05
Source of Variation	SS	df	MS	F	P-value	F crit
Between Groups	18197.3	2	9098.67	2.17111	0.135078	3.38519
Within Groups	104770	25	4190.78
Total	122967	27
Cummings	depends on country	most western contry between 100 and 200 grams per day
representing range(g/d)	100-200
									From Ref 1:

## Sheet: CTT
Derivation of colonin transit time (CTT) from Southwell et al.,2009									ref:	Southwell BR, Clarke MCC, Sutcliffe J, Hutson JM (2009) Colonic transit studies: normal values for adults and children with comparison of radiological and scintigraphic methods. Pediatr Surg Int 25(7):559–72.
			CTT
			mean	SD	CV (%)	N	age range
Martelli	1978		59			114
Meir	1992		30			44	28–81
Evans	1998		28.8			93	65–104
Arhan	1981		39	4	0.102564	38
Metca1f	1987		35.8	2.5	0.0698324	24
Chaussade	1989		34.4	16.2	0.47093	91
Proano	1990		26	8.3	0.319231	14	19–39
Sadik	2003		31.2	15	0.480769	40	19-61
Chan	2004		24.5	18.8	0.767347	27
*male only
	colonic transit time (h)		mean	SEM (%) / (h)	CV(%) / SD (h)
			34.3	0.100627	0.368446
				3.45149	12.6377
Inverse-variance mean	35.8
IV - Variance	4.03063
IIV - Std	2.00764
Pooled variance	189.541
Pooled std deviation	13.7674
weighted mean	33.0987

## Sheet: AvBacteriaSize
Derivation of average bacterium mass from Stephan and Cummings, 1980
	value	SEM	SD	remark		source:	Stephen A, Cummings J (1980) The microbial contribution to human faecal mass. J Med Microbiol 13:45–56.
bacteria as % dry mass of feces	0.55	0.02	0.06	SEM given in article. SD calcuted, given number of patients
% dry bacteria	0.3	0.1	0.1	assumption (see text)
% dry stool	0.29	0.01	0.04	table I in atricle
bacteria as % wet mass of feces	0.531667	0.179214	0.200373	calculation
bacteria as % wet mass of feces	0.531667	0.18	0.200373
bacteria number density dry stool	400000000000	2.88675e+10	100000000000		measured in article
%dry stool	0.29	0.01	0.04		table I in article
average bacteria mass wet (pg)	4.58333	1.59444	2.16711	pg=10^(-12) g	calculation
SEM,CV (%)		0.347878	0.472823
total bacteria weight (g)	175.245

## Sheet: HumanCellsSummary
Summary of human cells number, by tissues
The current estimate for number of cells, for the cell types that contributes the most to the total of cells number
cell type	System/Tissue	number of cells (x1012)	% of total	SEM(x1012)	SEM(%)	SD(x1012)	CV(%)				Remarks	source
erythrocytes	Blood	24.8771	0.838529	0.505084	0.0203032	2.90458	0.116757					see RBC tab
platelets	Blood	1.45	0.048875			0.57	0.393103					(1) Bianconi et. al.,2013
bone marrow cells	Blood	0.753	0.0253813			0.218	0.289509					(1) Bianconi et. al.,2013
surface endothel	Vessels	0.623546	0.0210178			0.257765	0.413386				CV taken from (1)	see Endothl tab
lymphocytes	Blood	0.46	0.0155052	0.115	0.25						According to (2) could be a shift in the value <50%	(2) Trepel,1974
hepatocytes	Liver	0.241	0.00812336									(1) Bianconi et. al.,2013
dermal fibroblasts	Skin	0.0266504	0.0008983			0.00374546	0.140541				CV taken from (1)	see DermalFib tab
bronchial endothelium	Lungs	0.141	0.00475267			0.03	0.586279					(1) Bianconi et. al.,2013
epidermal cells	Skin	0.137	0.00461784			0.039	0.142857					(1) Bianconi et. al.,2013
interstitial cells	Lungs	0.137	0.00461784			0.016	0.284672					(1) Bianconi et. al.,2013
glia cells	Brain	0.085	0.00286508			0.01	0.1					(3) Azevedo et. al.,2009
neurons	Brain	0.086	0.00289879			0.01	0.11					(3) Azevedo et. al.,2009
adipocytes (fat cells)	Adipose tissue	0.05	0.00168534			0.023	0.46					(1) Bianconi et. al.,2013
muscle cells	Skeletal Muscle	0.00025	8.42672e-06									(1) Bianconi et. al.,2013
other		0.6	0.0202241			0.1						(1) Bianconi et. al.,2013
total cells		29.6675	1	0.518011	0.0174605	2.98142	0.100494
sourcs
(1)	Bianconi E, et al. (2013) An estimation of the number of cells in the human body. Ann Hum Biol 40(6):463–71.
(2)	Trepel F (1974) Number and distribution of lymphocytes in man. A critical analysis. Klin Wochenschr 52:511–515.
(3)	Azevedo F a C, et al. (2009) Equal numbers of neuronal and nonneuronal cells make the human brain an isometrically scaled-up primate brain. J Comp Neurol 513(5):532–41.

## Sheet: HumanNucCellsSummary
Summary of human nucleated cells number, by tissues
The current estimate for number of cells, for the nucleated cell types that contributes the most to the total of cells number
cell type	System/Tissue	number of cells (x1012)	%	source
bone marrow cells	Blood	0.75	0.223331	(1) Bianconi et. al.,2013
surface endothel	Vessels	0.6	0.178664	see Endothl tab
lymphocytes	Blood	0.5	0.148887	(2) Trepel,1974
hepatocytes	Liver	0.24	0.0714658	(1) Bianconi et. al.,2013
dermal fibroblasts	Skin	0.027	0.0080399	see DermalFib tab
bronchial endothelium	Lungs	0.14	0.0416884	(1) Bianconi et. al.,2013
epidermal cells	Skin	0.14	0.0416884	(1) Bianconi et. al.,2013
interstitial cells	Lungs	0.14	0.0416884	(1) Bianconi et. al.,2013
glia cells	Brain	0.085	0.0253108	(3) Azevedo et. al.,2009
neurons	Brain	0.086	0.0256086	(3) Azevedo et. al.,2009
adipocytes (fat cells)	Adipose tissue	0.05	0.0148887	(1) Bianconi et. al.,2013
muscle cells	Skeletal Muscle	0.00025	7.44435e-05	(1) Bianconi et. al.,2013
other		0.6	0.178664	(1) Bianconi et. al.,2013
total nucleated cells		3.35825	1
sourcs
(1)	Bianconi E, et al. (2013) An estimation of the number of cells in the human body. Ann Hum Biol 40(6):463–71.
(2)	Trepel F (1974) Number and distribution of lymphocytes in man. A critical analysis. Klin Wochenschr 52:511–515.
(3)	Azevedo F a C, et al. (2009) Equal numbers of neuronal and nonneuronal cells make the human brain an isometrically scaled-up primate brain. J Comp Neurol 513(5):532–41.

[truncated: 12 more sheets: TissuesMass, RBC#, BloodVol, RBCcount, DermalFib, Endothl, PopulationSegments, GenderEffect, AgeEffect, Obesity, Bianconi,2013, HumanCell#ByDNA]
